# Supplementary material for: Enterococcus spp. in fish: Analysis of the presence and resistance in samples from Tri-City, Poland
Source: PLoS One. 2024 Jul 9;19(7):e0306826. doi: 10.1371/journal.pone.0306826 (PMC11232986; doi:10.1371/journal.pone.0306826)
Supplement: S1 Dataset — This file contains a data set encompassing the results of microbiological studies and the antibiotic resistance profiles of the isolated strains to selected antibiotics. (XLSX) [file pone.0306826.s001.xlsx]

## Sheet: Arkusz1
	GATUNEK	ORIGIN	countries	MoS	KoP	no of samples	Enterococcus
FROZEN = 20	panga	Wietnam	AC	F	UP	1	10
	Mieszkanka owoców morza	Chiny	AC	F	UP	2	230
	Morszczuk	UE	EC	F	UP	3	0
	krewetka	Chiny	AC	F	UP	4	0
	pamga	Wietnam	AC	F	UP	5	210
	Mintaj	Chiny	AC	F	UP	6	4200
	sandacz	Polska	PL	F	SB	7	0
	Okoń	Polska	PL	F	SB	8	0
	dorsz	Polska	PL	F	SB	9	210
	Karp	Polska	PL	F	SB	10	0
	łosoś	Norwegia	EC	F	UP	11	20
	Morszczuk	UE	EC	F	UP	12	170
	Morszczuk	UE	EC	F	UP	13	0
	Łosoś atlantycki	Norwegia	EC	F	UP	14	320
	Łosoś	Polska	PL	F	UP	15	18700
	Okoń	Polska	PL	F	UP	16	360
	Pstrąg tęczowy	Polska	PL	F	SB	17	0
	panga	Wietnam	AC	F	SB	18	0
	Mintaj	Chiny	AC	F	SB	19	10
	sandacz	Polska	PL	F	SB	20	0
FRESH = 34	Dorsz	UE	EC	FS	SB	21	100
	Flądra	Polska	PL	FS	SB	22	110
	Kałamarnica	Chiny	AC	FS	SB	23	30
	Karp	Polska	PL	FS	MAP	24	0
	Karp	Chiny	AC	FS	SB	25	1700
	Krewetka biała	Wietnam	AC	FS	SB	26	6900
	Łosoś atlantycki	Norwegia	EC	FS	MAP	27	10
	Łosoś atlantycki	Norwegia	EC	FS	MAP	28	0
	Łosoś atlantycki	Polska	PL	FS	SB	29	120
	Łosoś atlantycki	Norwegia	EC	FS	MAP	30	420
	Łosoś	Polska	PL	FS	SB	31	20
	Okoń	Polska	PL	FS	SB	32	520
	Pstrąg tęczowy	Polska	PL	FS	MAP	33	0
	Pstrąg tęczowy	Polska	PL	FS	MAP	34	0
	Pstrąg tęczowy łososiowy	Polska	PL	FS	MAP	35	10
	Pstrąg tęczowy	Polska	PL	FS	MAP	36	30
	Śledź	UE	EC	FS	MAP	37	210
	Łosoś atlantycki	Norwegia	EC	FS	SB	38	120
	Łosoś atlantycki	Polska	PL	FS	SB	39	30
	Łosoś atlantycki	Norwegia	EC	FS	SB	40	10
	Łosoś	Polska	PL	FS	MAP	41	0
	Okoń	Polska	PL	FS	SB	42	180
	Pstrąg tęczowy	Polska	PL	FS	SB	43	3980
	Flądra	Polska	PL	FS	MAP	44	20
	Kałamarnica	Chiny	AC	FS	MAP	45	0
	Karp	Polska	PL	FS	SB	46	90
	Karp	Polska	PL	FS	MAP	47	2570
	Krewetka biała	Wietnam	AC	FS	SB	48	30
	Łosoś atlantycki	Norwegia	EC	FS	SB	49	3100
	Dorsz	Polska	PL	FS	MAP	50	0
	Dorsz	UE	EC	FS	MAP	51	0
	Dorsz	UE	EC	FS	SB	52	140
	Pstrąg tęczowy	Polska	PL	FS	MAP	53	0
	Śledź	Polska	PL	FS	MAP	54	0
	Dorsz	UE	EC	DF	MAP	55	0
rozmrozone = 10	Dorsz	Polska	PL	DF	MAP	56	120
	Dorsz	UE	EC	DF	SB	57	10
	Dorsz	UE	EC	DF	MAP	58	0
	Mintaj	Chiny	AC	DF	MAP	59	0
	łosoś	Norwegia	EC	DF	MAP	60	0
	Karp	Polska	PL	DF	MAP	61	0
	halibut	UE	EC	DF	MAP	62	10
	Mintaj	Chiny	AC	DF	MAP	63	0
	Mintaj	Chiny	AC	DF	MAP	64	0
wędzone = 10	Pstrąg tęczowy	Polska	PL	S	MAP	65	0
	Pstrąg tęczowy	Polska	PL	S	MAP	66	0
	Makrela	UE	EC	S	MAP	67	660
	śledź	Polska	PL	S	UP	68	40
	Makrela	UE	EC	S	UP	69	0
	węgorz	UE	EC	S	MAP	70	0
	slędź	Polska	PL	S	MAP	71	70
	Łosoś	Norwegia	EC	S	MAP	72	0
	makrela	Norwegia	EC	S	UP	73	90
	makrela	Norwegia	EC	S	UP	74	50
AC	Asian Countries (Vietnam + China)		15
EC	European Countries (UE + Norway)		26
PL	Poland		33
MoS	Degree of processing
KoP	Packaging type

## Sheet: positive samples 
ORIGIN	countries	MoS	KoP	no of samples	Enterococcus
Wietnam	AC	F	UP	1	10
Chiny	AC	F	UP	2	230
Wietnam	AC	F	UP	5	210
Chiny	AC	F	UP	6	4200
Polska	PL	F	SB	9	210
Norwegia	EC	F	UP	11	20
UE	EC	F	UP	12	170
Norwegia	EC	F	UP	14	320
Polska	PL	F	UP	15	18700
Polska	PL	F	UP	16	360
Chiny	AC	F	SB	19	10
UE	EC	FS	SB	21	100
Polska	PL	FS	SB	22	110
Chiny	AC	FS	SB	23	30
Chiny	AC	FS	SB	25	1700
Wietnam	AC	FS	SB	26	6900
Norwegia	EC	FS	MAP	27	10
Polska	PL	FS	SB	29	120
Norwegia	EC	FS	MAP	30	420
Polska	PL	FS	SB	31	20
Polska	PL	FS	SB	32	520
Polska	PL	FS	MAP	35	10
Polska	PL	FS	MAP	36	30
UE	EC	FS	MAP	37	210
Norwegia	EC	FS	SB	38	120
Polska	PL	FS	SB	39	30
Norwegia	EC	FS	SB	40	10
Polska	PL	FS	SB	42	180
Polska	PL	FS	SB	43	3980
Polska	PL	FS	MAP	44	20
Polska	PL	FS	SB	46	90
Polska	PL	FS	MAP	47	2570
Wietnam	AC	FS	SB	48	30
Norwegia	EC	FS	SB	49	3100
UE	EC	FS	SB	52	140
Polska	PL	DF	MAP	56	120
UE	EC	DF	SB	57	10
UE	EC	DF	MAP	62	10
UE	EC	S	MAP	67	660
Polska	PL	S	UP	68	40
Polska	PL	S	MAP	71	70
Norwegia	EC	S	UP	73	90
Norwegia	EC	S	UP	74	50

## Sheet: inhibition zone
no of samples	KoP	MoS	ORIGIN	E	TE	AM	VA
2	UP	F	AC	S	R	R	S
5	UP	F	AC	S	R	R	S
6	UP	F	AC	S	I	R	S
9	SB	F	PL	S	I	R	S
12	UP	F	EC	I	R	R	S
14	UP	F	EC	I	R	R	S
15	UP	F	PL	S	R	S	S
16	UP	F	PL	S	R	S	S
21	SB	FS	EC	S	I	S	S
22	SB	FS	PL	S	I	S	S
25	SB	FS	AC	S	R	S	R
26	SB	FS	AC	S	R	S	R
29	SB	FS	PL	I	R	S	S
30	MAP	FS	EC	I	R	S	R
32	SB	FS	PL	R	R	R	R
37	MAP	FS	EC	R	R	R	S
38	SB	FS	EC	S	S	S	I
42	SB	FS	PL	S	S	S	S
43	SB	FS	PL	S	R	S	S
47	MAP	FS	PL	S	R	S	R
49	SB	FS	EC	S	S	S	S
52	SB	FS	EC	S	S	S	S
56	MAP	S	PL	I	I	R	S
67	MAP	DF	EC	I	R	R	I
Wrażliwe „S”– wrażliwość drobnoustroju na standardowe dawki leku, wysokie prawdopodobieństwo sukcesu klinicznego
Średnio wrażliwe „I”– szczepy w zakresie MIC pomiędzy wrażliwym a opornym, sukces terapeutyczny niepewny, może być osiągnięty, gdy lek jest zagęszczany (np. w drogach moczowych) lub może być stosowany w większej dawce (np. przy niskiej toksyczności)
Oporny „R”– wysokie prawdopodobieństwo niepowodzenia terapeutycznego, niezależnie od dawki leku i lokalizacji infekcji
